# Supplementary material for: New Hybrid Benzothiazole Derivatives from Gallic and Syringic Acid as a Potential Multifunctional Skin Disease
Source: Molecules. 2026 Jun 25;31(13):2245. doi: 10.3390/molecules31132245 (PMC13362733; doi:10.3390/molecules31132245)
Supplement: Supplementary file 1 [file molecules-31-02245-s001.zip]

Archive with 1 entries (1 files):
- molecules-4388697-supplementary.pdf
